# Supplementary material for: Combining the Strengths of the Explainable Boosting Machine and Metabolomics Approaches for Biomarker Discovery in Acute Myocardial Infarction
Source: Diagnostics (Basel). 2024 Jun 26;14(13):1353. doi: 10.3390/diagnostics14131353 (PMC11240568; doi:10.3390/diagnostics14131353)
Supplement: Supplementary file 1 [file diagnostics-14-01353-s001.zip]

Archive with 1 entries (1 files):
- diagnostics-3057110-supplementary.pdf
